# Supplementary material for: Assessing Species Delimitation in Entamoeba (Amoebozoa: Endamoebidae) Using the Small Subunit rRNA Gene: Its Application to the Entamoeba polecki Complex
Source: Microorganisms. 2026 Feb 3;14(2):360. doi: 10.3390/microorganisms14020360 (PMC12942770; doi:10.3390/microorganisms14020360)
Supplement: Supplementary file 1 [file microorganisms-14-00360-s001.zip]

Archive with 6 entries (6 files):
- Supplementary File 1.pdf
- Supplementary File 2.pdf
- Supplementary File 3.pdf
- Supplementary File 4.pdf
- Supplementary File 5.pdf
- Supplementary File 6.pdf
